# Supplementary material for: The Key Digital Tool Features of Complex Telehealth Interventions Used for Type 2 Diabetes Self-Management and Monitoring With Health Professional Involvement: Scoping Review
Source: JMIR Med Inform. 2024 Mar 13;12:e46699. doi: 10.2196/46699 (PMC10973964; doi:10.2196/46699)
Supplement: Multimedia Appendix 3 [file medinform_v12i1e46699_app3.xlsx]

## Sheet: Feuil1
Reference	Author, year 2	Country	Study design	Study duration	Study population	Description of technoloogies	Communication with a health professional	Health outcomes
29	Ang, 2021	Singapour	Pre-post	3 months	n= 30, DT2 or prediabete	The program includes: (1) a mobile application, (2) an rtCGM connected glucose meter, (3) sending SMS	The program includes (1) initial in-person consultation with a clinical dietitian who served as a health coach, (2) in-person review with a diabetes physician, (3) text message communication with the dietitian and physician via the mobile app, and (4) contextual digital health coaching provided by the dietitian via the mobile app	Blood glucose control: Mean decrease in HbA1c from 7.6% to 7.0% (p=0.004) Weight control: Mean decrease in weight by 3.5% (p<0.001) Mean decrease in BMI from 27.8 kg/m2 to 26.7 kg/m2 (p<0.001)
57	Bastyr, 2015	United-States	RCT	6 months	DT1 or DT2	The program includes: (1) a web platform, (2) a connected glucose meter, (3) an electronic diary, (4) phone call	The program includes: (1) real-time viewing of patient data by caregivers, (2) ability to call the patient for more information or send a new insulin dose recommendation to the patient's electronic journal.	Blood glucose control: Average decrease in HbA1c between 0.6% and 1.6 Decrease in fasting blood glucose by 1.554 mmol/L
30	Bergenstal, 2021	United-States	Clinical intervention	16 months	n= 594, DT2	The program includes: (1) a mobile app, (2) an rtCGM connected glucose meter.	The program includes: (1) personalized remote lifestyle coaching by certiﬁed diabetes care and education specialists and health coaches, (2) the app enables live video consultations with certiﬁed endocrinologists for medication management in addition to rtCGM connected glucose meter prescriptions, (3) participants interact with their care team primarily via the app, which tracks data relevant to …	Blood glucose control: Mean decrease in HbA1c from 7.7% to 7.1% (p<0.001)
31	Berman, 2018	United-States	Clinical intervention	3 months	n= 118, DT2	The program includes: (1) an application, (2) a connected scale, (4) emailing, (5) phone calls	The program included: (1) health coaching was provided every 2 weeks by telephone, and (2) a clinical team was available for participants requiring additional support.	Blood glucose control: Average decrease in HbA1c
32	Bradway, 2020	Norway	Pilot Protocol	6 months	DT1 (n= 33) or DT2 (n= 74)	The program includes: (1) a mobile application, (2) a web platform, (3) email delivery, (4) a clinician access web portal	The program includes: (1) real-time viewing of patient data by caregivers
33	Cassidy, 2019	United-Kingdom	Pilot Protocol	9 months	n= 40 Prediabete	The program includes: (1) a mobile application, (2) accelerometer, (3) email, (4) phone call	The program includes: (1) real-time visualization of the patient's data by the coach, (2) 100 min of lifestyle coaching over the intervention period
67	Castelnuovo, 2011	Italy	RCT	1 year	n= 72 prediabetic & obese	The program includes: (1) a mobile application, (2) a web platform, (3) an online video conferencing tool, (4) an electronic armband measuring daily steps and energy expenditure, (5) emailing, (6) texting, (7) phone calling	The program includes: (1) Clinical psychologist exchanges with ambulatory patients on significant events reported in the "memo" space (2) Video conferencing tool with the dietitian and clinical psychologist who followed the patients inside the hospital.	Weight control: No significant decrease in weight. Food control: Decreased interpersonal distrust (EDI-2) (p=0.02).
72	Chang, 2019	United-States	Pre-post	1 year	n= 44 DT2 & chronic renal failure stage 1-3a	The program includes: (1) a mobile application, (2) a web platform, (3) email, (4) phone call	The program includes: (1) viewing of dietary data shared on the mobile app by registered dietitians, (2) weekly phone counseling by dietitians	Dietary control: Decreased sodium intake by 638 mg/day (p<0.001) Improved Healthy Eating Index 2015 score by 7.76 points (p<0.001)
68	Chen, 2013	Taïwan	Clinical intervention	1.5 year	n= 162 DT1 or DT2	The program includes: (1) a web platform, (2) a connected glucose meter, (3) sending SMS, (4) phone call	The program included: (1) real-time viewing of patient data by managers, a nurse, and a dietitian, (2) SMS teleconsultation with managers, a nurse, and a dietitian, (3) case managers provided advice and reminded patients to perform self-care activities and communicated with physicians to suggest adjustments as needed.	Blood glucose control: Mean decrease in HbA1c from 7.8% to 7.68% (p<0.001) Physical activity control: Increase in physical activity (p<0.001) Medication control: Improved compliance (p<0.001) Dietary control: Improvement in diet (p<0.001)
60	Chung, 2014	South Korea	Pre-post	6 months	n= 56 DT2	The program includes: (1) a web platform, (2) an online diabetes management education course, (3) a glucose meter, (4) a smartphone or pc, (5) phone call	The program includes: (1) phone calls by the medical team	Blood glucose control: Mean decrease in HbA1c (p<0.001). Weight control: No significant decrease in weight.
34	Doocy, 2017	Libanon	Longitudinal Cohort	9 months	n= 1020 DT2 or HBP	The program includes: (1) A mobile application	The program includes: (1) viewing of recorded patient data by caregivers	Blood glucose control: Mean decrease in blood glucose by 6.9% (p<0.03).
65	Esau, 2013	South Africa	Conceptual study	N/A	n= 33 nutritionists n= 37 patients with diabetic nephropathy	The program includes: (1) a web application	The program includes: (1) viewing of recorded patient data by dietitians
35	Haste, 2017	United-Kingdom	RCT	1 year	n= 61 men wth DT2	The program includes: (1) A web platform	The program includes: (1) consultations via integrated e-mail messages sent to the website by healthcare professionals (dietitians and practicing experts), (2) viewing of recorded patient data by healthcare staff
66	Hidalgo, 2014	Spain	Conceptual study	N/A	N/A	The program includes: (1) a web platform, (2) an e-learning course, (3) emailing	The program includes: (1) viewing of recorded patient data by the physician, (2) creation of recommendations by the physician using the same website
70	Holmen, 2014	Norway	RCT	1 year	n= 151 DT2	The program includes: (1) a mobile application, and (2) glucose meter, (3) sending SMS, (4) phone call	The program includes: (1) telephone call by a diabetes nurse specialist, (2) data viewing	Blood glucose control: Average decrease in Hb1Ac
36	Iljaz, 2017	Slovenia	RCT	1 year	n= 110 DT2 without insulin treatment	The program includes (1) a platform, (2) emailing, (3) texting, (4) a clinician web portal "The program includes (1) a platform, (2) emailing, (3) texting, (4) a clinician web portal	The program includes: (1) a warning was issued to immediately contact the medical emergency services in case of emergency, (2) e-mail communication between patients and medical offices, (3) visualization of recorded patient data by the physician and nurse practitioners.	Blood glucose control: Mean decrease in Hb1Ac (p<0.05)
37	Jeon, 2019	South Korea	Pre-post	1 month	n= 8 DT1 or n= 38 DT2	The program includes (1) a mobile app, (2) a glucose meter, (3) texting	The program includes: (1) viewing of recorded patient data by the caregiver, (2) sending of SMS by the caregiver
64	Jia, 2020	China	RTC Protocol	1 year	n= 19.008 DT2	The program includes: (1) a mobile application, (2) a glucose meter	The program includes: (1) viewing of recorded patient data by caregivers
38	Johnson, 2022	United-Kingdom	Feasibility study	N/A	N/A	The program includes (1) a mobile app, (2) a glucose meter + blood ketone measurement	The program includes: (1) users can also create reports in the form of graphs or tables that can easily be sent in PDF format to healthcare professionals.
39	Jung, 2021	United-States	Feasibility study	N/A	N/A	The program includes: (1) a mobile application	The program includes: (1) viewing of recorded patient data by the dietitian
40	Kempf, 2017	Germany	RCT	1 year	n= 202 DT2	The program includes: (1) a web platform, (2) a connected scale, (3) a pedometer, (4) a glucose meter, (5) a self-management guide, (6) a phone call	The program includes: (1) remote monitoring, (2) telemedical coaching	Blood glucose control: Mean decrease in Hb1Ac ± SD -1.1 ± 1.2% vs -0.2 ± 0.8% (p<0.0001) Weight control: Significant decrease in weight (TeLiPro -6.2 ± 4.6 kg vs control -1.0 ± 3.4 kg), BMI (-2.1 ± 1.5 kg/m 2 2 vs -0.3 ± 1.1 kg/m ).
61	Kim, 2022	South Korea	Pre-post	7 months	n= 72 DT2	The program includes: (1) a mobile application, (2) a pedometer, (3) a glucometer, (4) phone call	The program includes: (1) communication with medical staff using the application's chat window, (2) phone call by medical staff	Blood glucose control: Mean decrease in Hb1Ac Z= 4.83% (p<0.001) Mean decrease in fasting blood glucose t= 2.79 (p=0.009) Dietary control: Decreased total caloric intake t=3.94 (p<0.001) Decreased carbohydrate intake t=5.69 (p<0.001) Decreased fat intake t=2.54 (p<0.021)
42	Kobayashi, 2019	Japan	RCT	6 months	n= 181 DT2	The program includes: (1) a mobile application, (2) a web platform, (3) a blood pressure monitor, (4) an accelerometer, (5) a connected scale, (6) sending SMS	The program includes: (1) viewing of recorded patient data by the physician	Blood glucose control: Mean decrease in Hb1Ac from 7.0 to 6.7 (p<0.005) Weight control: Significant decrease in weight
43	Koot, 2019	Singapour	Feasibility study	6 months	n= 100 DT2	The program includes: (1) a mobile application, (2) a pedometer, (3) a glucose meter, (4) a connected scale, (5) emailing	The program includes: (1) viewing of recorded patient data by registered dietitians (2) email follow-up	Blood glucose control: Mean decrease in Hb1Ac of 1.3% (p<0.001). Weight control: Significant decrease in weight by 2.3% (p<0.001)
44	Ku, 2020	South Korea	Feasibility study	3 months	n= 35 DT2	The program includes: (1) a web platform, (2) a glucose meter, (3) sending SMS	The program includes: (1) visualization of recorded patient data by the caregiver, (2) feedback text messages from the medical team	Blood glucose control: Average decrease in Hb1Ac Dietary Control: Improvement in SDSCA score
45	Lamprinos, 2016	Germany	Conceptual study	6 months	n= 60 patients DT2 ou DT1 & n=13 health care professional	The program includes: (1) a mobile application, (2) a web platform, (3) a pedometer, (4) a gulcometer.	The program includes: (1) visualization of recorded patient data by the caregiver, (2) updating of recommendations in the platform
41	Lee, 2020	South Korea	RCT	1 year	n= 72 DT2	The program includes: (1) a mobile application, (2) a connected glucose meter, (3) text messaging, (4) a clinician web portal	The program includes: (1) visualization of recorded patient data by the caregiver, (2) feedback text messages from the medical team	Blood glucose control: Mean decrease in Hb1Ac (p=0.04) Increased self-monitoring of blood glucose (p=0.02) Dietary control: Improved diet (p=0.03)
58	Levy, 2015	United-States	RCT	3 months	n= 61 DT2	The program includes: (1) a web platform, (2) a glucometer, (3) sending SMS, (4) phone call	The program includes: (1) viewing of recorded patient data by the nurse, (2) feedback text messages sent by the nurse, (3) emergency calls from the nurse
46	Lim, 2021	Singapour	RCT	6 months	n= 148 Predabete	The program includes: (1) a mobile application, (2) a glucometer, (3) teleconsultation with a dietitian, (4) phone pedometer, (5) a connected scale	The program includes: (1) viewing of recorded patient data by the dietitian via the app's dashboard, (2) teleconsultation with the dietitian through virtual interactions via the app's chat feature.	Blood glucose control: 2.1 times more likely to achieve normoglycemia (p=0.018) Weight control: Significant decrease in weight by 3.1kg (p<0.001)
47	Liu, 2021	China	RCT Protocol	3 months	DT2	The program includes: (1) a web platform	The program includes: (1) physician-supported viewing of recorded patient data (2) physician-supported e-learning	Blood sugar control: HbA1c decreased by 6.04%
48	McKenzie, 2017	United-States	Clinical intervention	3 months	n= 262 DT2	The program includes: (1) a web platform, (2) online educational courses, (3) SMS coach, (4) glucometer, (5) a connected scale, (6) sending SMS, (7) phone call	The program includes: (1) assignment of a personal health coach available daily via text messages, (2) supervision by a physician who has made appropriate medication modiﬁcations, (3) data visualization	Blood glucose control: Decreased HbA1c by 1.1% (p<0.001) Weight control: Significant decrease in weight 7.2% (p<0.001) Medication control: Reduction of hypoglycemic medication
49	Modave 2017	United-States	Conceptual study	N/A	DT2 & obese	The program includes: (1) a mobile application, (2) a connected glucose meter, (3) a connected watch (pedometer).	The program includes: (1) viewing of recorded patient data by the physician
63	Nes 2012	Norway	Feasibility study	3 months	n= 15 DT2	The program includes: (1) a web platform; (2) a connected glucose meter, (3) installed audio files with mindfulness and relaxation exercises, (4) a mobile application, (5) sending SMS, (6) phonne call	The program includes: (1) visualization of recorded patient data by the therapist (2) feedback sent by the therapist
50	Polonsky, 2020	United-States	Clinical intervention	9 months	n= 228 DT2	The program includes (1) a mobile app, (2) an rtCGM connected glucose meter, (3) personalized remote lifestyle coaching	The program includes: (1) clinical support from certiﬁed endocrinologists.
51	Quinn, 2018	United-States	Feasibility study	1 year	n= 107 DT2	The program includes: (1) a web platform, (2) a glucometer	The program includes (1) physician viewing of recorded patient data, (2) text message exchanges to assigned certiﬁed diabetes educators via the secure web portal.
52	Salari 2021	Iran	Conceptual study	N/A	DT2	The program includes (1) a mobile application, (2) a clinician portal, (3) a glucometer	The program includes: (1) viewing of recorded patient data by caregivers
53	Schmocker, 2018	Swisserland	Feasibility study	9 months	DT1 ou DT2	Le programme inclut : (1) une application mobile, (2) un glucomètre connecté	The program includes: (1) viewing of recorded patient data by the physician
54	Schusterbauer, 2018	Australia	Clinical intervention	3 months	n= 24 DT2	The program includes: (1) a web platform, (2) a clinician portal, (3) sending SMS	The program includes: (1) visualization of recorded patient data by the caregiver, (2) patients receive individual weekly feedback from their dietitian and general motivational messages
59	Tang, 2013	United-States	RCT	1 year	n = 382 DT2	The program includes: (1) a web-based platform, (2) a connected glucose meter, (3) personalized text and video educational messages distributed electronically by the health care team.	The program includes: (1) caregiver viewing of a comprehensive summary report on the patient's speciﬁc diabetes status, (2) online messaging with the patient's health care team, (3) inﬁrmier care manager and dietitian offering counseling and medication management, and (4) personalized text and video educational messages distributed electronically by the care team.	Blood glucose control: Decreased HbA1c by 1.32% (p<0.001)
62	Torbjornsen, 2014	Norway	RCT	1 year	n= 298 DT2	The program includes: (1) a mobile app, (2) a connected glucose meter, (3) texting, (4) phone call	The program includes: (1) phone call, (2) sending SMS	Blood glucose control: No difference in HbA1c
55	Wang, 2018	China	RCT Protocol	6 months	n=128 DT2	The program includes: (1) a mobile application, (2) a web portal, (3) a connected glucose meter, (4) a clinical portal, (5) phone call	The program includes: (1) viewing of recorded patient data by the nurse via the web portal, (2) scheduled telephone or video conference with the nurse
56	Zaharia, 2021	Germany	Feasibility study	3 months	n= 24 DT2	The program includes: (1) a mobile application, (2) a phone call	The program includes: (1) phone call, (2) viewing of recorded patient data by the nurse	Blood glucose control: HbA1c target achieved by 38%
Multimedia Appendix 3: Data extraction table
