# Supplementary material for: The Key Digital Tool Features of Complex Telehealth Interventions Used for Type 2 Diabetes Self-Management and Monitoring With Health Professional Involvement: Scoping Review
Source: JMIR Med Inform. 2024 Mar 13;12:e46699. doi: 10.2196/46699 (PMC10973964; doi:10.2196/46699)
Supplement: Multimedia Appendix 4 [file medinform_v12i1e46699_app4.xlsx]

## Sheet: Feuil1
Reference	Articles2	Doctor	Dietitian	Nurse	Physical educators	Psychologist	Case manager	One Professional (OP) / Team (T)
29	Ang, 2021	X	X		X			T
57	Bastyr, 2015							N/A
30	Bergenstal, 2020	X						OP
31	Berman, 2018	X	X	X		X		T
32	Bradway, 2020	X		X				T
33	Cassidy, 2019		X		X	X		T
67	Castelnuovo, 2011		X			X		T
72	Chang, 2019		X					OP
68	Chen, 2013	X	X	X			X	T
60	Chung, 2014	X	X	X	X		X	T
34	Doocy, 2017							N/A
65	Esau, 2013		X					OP
35	Haste, 2017		X		X			T
66	Hidalgo, 2014	X						OP
70	Holmen, 2014	X	X	X		X		T
36	Iljaz, 2017	X		X			X	T
37	Jeon, 2019							N/A
64	Jia, 2020	X						OP
38	Johnson, 2022							N/A
39	Jung, 2021		X					OP
40	Kempf, 2017	X						OP
61	Kim, 2022			X				OP
42	Kobayashi, 2019	X						OP
43	Koot, 2019		X					OP
44	Ku, 2020							N/A
45	Lamprinos, 2016	X						OP
41	Lee, 2020	X		X				T
58	Levy, 2015	X		X				T
46	Lim, 2021		X					OP
47	Liu, 2021	X						OP
48	McKenzie, 2017	X						OP
49	Modave 2017	X						OP
63	Nes 2012							N/A
50	Polonsky, 2020	X						OP
51	Quinn, 2018	X						OP
52	Salari 2021							N/A
53	Schmocker, 2018	X						OP
54	Schusterbauer, 2018		X					OP
59	Tang, 2013		X	X				T
62	Torbjornsen, 2014			X				OP
55	Wang, 2018			X				OP
56	Zaharia, 2021		X					OP
	Total	21	16	12	4	4	3	OP = 22 T= 13
Multimedia Appendix 4: Health professional involvement
