# Supplementary material for: The Key Digital Tool Features of Complex Telehealth Interventions Used for Type 2 Diabetes Self-Management and Monitoring With Health Professional Involvement: Scoping Review
Source: JMIR Med Inform. 2024 Mar 13;12:e46699. doi: 10.2196/46699 (PMC10973964; doi:10.2196/46699)
Supplement: Multimedia Appendix 5 [file medinform_v12i1e46699_app5.xlsx]

## Sheet: Feuil1
Reference	Articles2	Glycemic monitorig	Diet monitoring	Physical activity monitoring	Medication monitoring	Therapeutic education	Health professional support	Other health data monitoring	Healthcare management
29	Ang, 2021	X	X	X		X	X	X
57	Bastyr, 2015	X			X		X
30	Bergenstal, 2020	X	X		X		X
31	Berman, 2018		X		X	X	X	X	X
32	Bradway, 2020	X	X	X	X		X	X	X
33	Cassidy, 2019		X	X		X	X	X	X
67	Castelnuovo, 2011		X	X	X		X		X
72	Chang, 2019		X			X	X		X
68	Chen, 2013	X	X		X		X		X
60	Chung, 2014	X				X	X	X	X
34	Doocy, 2017					X	X	X	X
65	Esau, 2013	X	X	X	X		X	X
35	Haste, 2017		X	X	X		X		X
66	Hidalgo, 2014	X				X	X	X	X
70	Holmen, 2014	X	X	X		X	X		X
36	Iljaz, 2017				X	X	X		X
37	Jeon, 2019	X	X	X	X	X	X		X
64	Jia, 2020	X		X	X		X	X	X
38	Johnson, 2022	X	X		X		X		X
39	Jung, 2021		X				X
40	Kempf, 2017	X		X			X	X	X
61	Kim, 2022	X	X		X		X		X
42	Kobayashi, 2019			X			X	X	X
43	Koot, 2019	X	X	X		X	X	X
44	Ku, 2020	X	X	X			X		X
45	Lamprinos, 2016	X	X	X	X	X	X	X	X
41	Lee, 2020	X	X	X	X		X		X
58	Levy, 2015	X					X
46	Lim, 2021	X	X	X		X	X	X
47	Liu, 2021	X	X		X	X	X	X	X
48	McKenzie, 2017	X	X			X	X		X
49	Modave 2017	X	X	X	X		X		X
63	Nes 2012	X	X	X	X	X	X		X
50	Polonsky, 2020	X			X		X
51	Quinn, 2018	X				X	X		X
52	Salari 2021	X	X	X	X	X	X		X
53	Schmocker, 2018	X	X		X		X	X	X
54	Schusterbauer, 2018						X
59	Tang, 2013	X	X		X	X	X
62	Torbjornsen, 2014	X	X	X			X
55	Wang, 2018	X	X	X	X	X	X
56	Zaharia, 2021		X	X			X	X
	N	n=31	n=30	n=23	n=23	n=22	n=42	n=17	n=28
	%	0.74	0.71	0.55	0.55	0.52	1	0.4	0.67
Multimedia Appendix 5 : Digital features of the interventions
