# Supplementary material for: The Key Digital Tool Features of Complex Telehealth Interventions Used for Type 2 Diabetes Self-Management and Monitoring With Health Professional Involvement: Scoping Review
Source: JMIR Med Inform. 2024 Mar 13;12:e46699. doi: 10.2196/46699 (PMC10973964; doi:10.2196/46699)
Supplement: Multimedia Appendix 6 [file medinform_v12i1e46699_app6.xlsx]

## Sheet: Feuil1
Reference	Articles2	Glycemic monitorig	Diet monitoring	Physical activity monitoring	Medication monitoring	Therapeutic education	Health professional support	Other health data monitoring	Healthcare management
29	Ang, 2021	X	X	X		X	X	X
57	Bastyr, 2015	X			X		X
30	Bergenstal, 2020	X	X		X		X
31	Berman, 2018		X		X	X	X	X	X
72	Chang, 2019		X			X	X		X
34	Doocy, 2017					X	X	X	X
35	Haste, 2017		X	X	X		X		X
40	Kempf, 2017	X		X			X	X	X
61	Kim, 2022	X	X		X		X		X
42	Kobayashi, 2019			X			X	X	X
41	Lee, 2020	X	X	X	X		X		X
58	Levy, 2015	X					X
51	Quinn, 2018	X				X	X		X
Multimedia Appendix 6: Studies showing significant positive health outcomes
